# Supplementary material for: Type IV Collagen Variants in CKD: Performance of Computational Predictions for Identifying Pathogenic Variants
Source: Kidney Med. 2021 Feb 10;3(2):257–66. doi: 10.1016/j.xkme.2020.12.007 (PMC8039416; doi:10.1016/j.xkme.2020.12.007)
Supplement: Supplementary File 2 (XLS) [file mmc2.xlsx]

## Sheet: Sheet1
COL4A3/A4/A5 Variants Identified in FSGS Cohort and Predictions by In Silico Programs
Chromosome number	POS	ID	REF	ALT	Gene.refGene	Func.refGene	ExonicFunc.refGene	AAChange.refGene	AF	SIFT score	SIFT result	Polyphen2 HVAR score	Polyphen2 HVAR result	FATHMM score	FATHMM result	MutationAssessor score	MutationAssessor result	PROVEAN score	PROVEAN result	MutationTaster score	MutationTaster result	LRT score	LRT result	M-CAP score	M-CAP result	MetaLR score	MetaLR result	MetaSVM score	MetaSVM result	Polyphen2 HDIV score	Polyphen2 HDIV result	fathmm-MKL score	fathmm-MKL result
2	227872828	rs121912863	G	A	COL4A4	exonic	nonsynonymous_SNV	COL4A4:NM_000092:exon47:c.C4715T:p.P1572L	0.0002	0.001	Pathogenic	0.99	Pathogenic	-1.65	Pathogenic	3.53	Pathogenic	-8.68	Pathogenic	1	Pathogenic			0.089	Pathogenic	0.802	Pathogenic	0.785	Pathogenic	1	Pathogenic	0.944	Pathogenic
2	227872835		C	T	COL4A4	exonic	nonsynonymous_SNV	COL4A4:NM_000092:exon47:c.G4708A:p.E1570K	3.216e-05	0.003	Pathogenic	0.99	Pathogenic	-3.47	Pathogenic	3.645	Pathogenic	-3.61	Pathogenic	1	Pathogenic			0.405	Pathogenic	0.931	Pathogenic	1.064	Pathogenic	1	Pathogenic	0.953	Pathogenic
2	227872837		C	T	COL4A4	exonic	nonsynonymous_SNV	COL4A4:NM_000092:exon47:c.G4706A:p.C1569Y		0	Pathogenic	1	Pathogenic	-3.71	Pathogenic	3.915	Pathogenic	-10.2	Pathogenic	1	Pathogenic			0.552	Pathogenic	0.959	Pathogenic	1.083	Pathogenic	1	Pathogenic	0.968	Pathogenic
2	227872864		C	T	COL4A4	exonic	nonsynonymous_SNV	COL4A4:NM_000092:exon47:c.G4679A:p.R1560H	3.216e-05	0.096	Benign	0.478	Likely Pathogenic	-3.48	Pathogenic	2.28	Likely Pathogenic	-2.31	Benign	1	Likely Benign			0.163	Pathogenic	0.754	Pathogenic	0.203	Pathogenic	0.99	Pathogenic	0.14	Benign
2	227876938		C	T	COL4A4	exonic	nonsynonymous_SNV	COL4A4:NM_000092:exon45:c.G4292A:p.R1431H	2.806e-05	0.369	Benign	0.001	Benign	-3.27	Pathogenic	0.52	Benign	1.61	Benign	1	Likely Benign			0.028	Pathogenic	0.615	Pathogenic	-0.469	Benign	0	Benign	0.008	Benign
2	227886773	rs3752895	A	G	COL4A4	exonic	nonsynonymous_SNV	COL4A4:NM_000092:exon44:c.T4207C:p.S1403P	0.4773	0.776	Benign	0	Benign	-2.62	Pathogenic	-1.98	Benign	3.22	Benign	1	Benign					0	Benign	-0.95	Benign	0	Benign	0.009	Benign
2	227887221		C	A	COL4A4	exonic	nonsynonymous_SNV	COL4A4:NM_000092:exon43:c.G4090T:p.G1364C
2	227892720	rs2229813	C	T	COL4A4	exonic	nonsynonymous_SNV	COL4A4:NM_000092:exon42:c.G3979A:p.V1327M	0.4701	0.58	Benign	0.004	Benign	-3.25	Pathogenic	0.81	Likely Benign	2	Benign	1	Benign					0	Benign	-0.943	Benign	0	Benign	0.01	Benign
2	227898189		C	T	COL4A4	exonic	nonsynonymous_SNV	COL4A4:NM_000092:exon38:c.G3514A:p.G1172R	4.022e-06	0	Pathogenic	1	Pathogenic	-6.29	Pathogenic	4.71	Pathogenic	-6.57	Pathogenic	0.94	Pathogenic			0.857	Pathogenic	0.991	Pathogenic	0.972	Pathogenic	1	Pathogenic	0.508	Pathogenic
2	227912248	rs77277077	C	T	COL4A4	exonic	nonsynonymous_SNV	COL4A4:NM_000092:exon35:c.G3232A:p.A1078T	0.0014	0.422	Benign	0.875	Likely Pathogenic	-3.23	Pathogenic	0.875	Likely Benign	-0.83	Benign	0.927	Likely Benign					0.558	Pathogenic	-0.148	Benign	0.988	Pathogenic	0.726	Pathogenic
2	227915832	rs1800517	G	A	COL4A4	exonic	nonsynonymous_SNV	COL4A4:NM_000092:exon33:c.C3011T:p.P1004L	0.5202	0.001	Pathogenic	0.2	Benign	-4.09	Pathogenic	2.26	Likely Pathogenic	-7.89	Pathogenic	0	Benign					0	Benign	-1.162	Benign	0.634	Likely Pathogenic	0.963	Pathogenic
2	227915847	rs13027659	C	T	COL4A4	exonic	nonsynonymous_SNV	COL4A4:NM_000092:exon33:c.G2996A:p.G999E	0.0116	0	Pathogenic	1	Pathogenic	-5.77	Pathogenic	4.34	Pathogenic	-7.08	Pathogenic	1	Pathogenic					0.973	Pathogenic	0.663	Pathogenic	1	Pathogenic	0.981	Pathogenic
2	227917083	rs35138315	G	C	COL4A4	exonic	stopgain	COL4A4:NM_000092:exon32:c.C2906G:p.S969X	6.812e-05											1	Pathogenic											0.183	Benign
2	227917090	rs80243096	T	C	COL4A4	exonic	nonsynonymous_SNV	COL4A4:NM_000092:exon32:c.A2899G:p.I967V	0.0071	0.956	Benign	0.007	Benign	-3.18	Pathogenic	1.505	Likely Benign	-0.38	Benign	1	Likely Benign					0.112	Benign	-0.791	Benign	0.001	Benign	0.076	Benign
2	227919407		TC	T	COL4A4	exonic	frameshift_deletion	COL4A4:NM_000092:exon31:c.2762delG:p.G921fs
2	227920747	rs150979437	C	T	COL4A4	exonic	nonsynonymous_SNV	COL4A4:NM_000092:exon30:c.G2630A:p.R877Q	0.0038	0.435	Benign	0.004	Benign	-3.2	Pathogenic	1.165	Likely Benign	-0.32	Benign	1	Likely Benign					0.008	Benign	-0.955	Benign	0.007	Benign	0.049	Benign
2	227924228	rs36121515	G	A	COL4A4	exonic	nonsynonymous_SNV	COL4A4:NM_000092:exon28:c.C2276T:p.P759L	0.0065	0.014	Pathogenic	0.158	Benign	-4.09	Pathogenic	2.62	Likely Pathogenic	-5.38	Pathogenic	0.979	Pathogenic					0.166	Benign	-0.4	Benign	0.911	Likely Pathogenic	0.897	Pathogenic
2	227927294	rs34236495	C	T	COL4A4	exonic	nonsynonymous_SNV	COL4A4:NM_000092:exon26:c.G2008A:p.V670I	0.0039	1	Benign	0.004	Benign	-3.21	Pathogenic	0.165	Benign	-0.01	Benign	1	Likely Benign					0.104	Benign	-0.776	Benign	0.017	Benign	0.023	Benign
2	227945181	rs35998949	T	C	COL4A4	exonic	nonsynonymous_SNV	COL4A4:NM_000092:exon24:c.A1781G:p.E594G	0.0052	0.434	Benign	0.002	Benign	-3.19	Pathogenic	1.985	Likely Pathogenic	-2.9	Pathogenic	0.972	Likely Benign					0.146	Benign	-0.672	Benign	0.003	Benign	0.251	Benign
2	227946893	rs1800516	C	G	COL4A4	exonic	nonsynonymous_SNV	COL4A4:NM_000092:exon23:c.G1634C:p.G545A	0.0272	0	Pathogenic	1	Pathogenic	-6.27	Pathogenic	3.895	Pathogenic	-5.21	Pathogenic	1	Pathogenic					0.967	Pathogenic	0.308	Pathogenic	1	Pathogenic	0.974	Pathogenic
2	227953448		C	T	COL4A4	exonic	nonsynonymous_SNV	COL4A4:NM_000092:exon22:c.G1544A:p.G515E		0	Pathogenic	1	Pathogenic	-5.77	Pathogenic	4.59	Pathogenic	-5.59	Pathogenic	1	Pathogenic			0.73	Pathogenic	0.985	Pathogenic	1.027	Pathogenic	1	Pathogenic	0.937	Pathogenic
2	227954599	rs2229814	G	A	COL4A4	exonic	nonsynonymous_SNV	COL4A4:NM_000092:exon21:c.C1444T:p.P482S	0.5398	0.753	Benign	0	Benign	-2.62	Pathogenic	1.085	Likely Benign	-0.03	Benign	1	Benign					0	Benign	-0.903	Benign	0	Benign	0.011	Benign
2	227963412	rs199581317	G	A	COL4A4	exonic	nonsynonymous_SNV	COL4A4:NM_000092:exon19:c.C1202T:p.A401V	0.0026	0.334	Benign	0.008	Benign	-3.28	Pathogenic	0	Benign	-1.19	Benign	1	Likely Benign					0.675	Pathogenic	-0.337	Benign	0.005	Benign	0.404	Benign
2	227973577		G	A	COL4A4	exonic	nonsynonymous_SNV	COL4A4:NM_000092:exon11:c.C665T:p.P222L	0.0001	0.048	Pathogenic	0.008	Benign	-2.99	Pathogenic	2.645	Likely Pathogenic	-4.53	Pathogenic	0.903	Likely Benign			0.126	Pathogenic	0.707	Pathogenic	0.035	Pathogenic	0.015	Benign	0.43	Benign
2	227979393		C	T	COL4A4	exonic	nonsynonymous_SNV	COL4A4:NM_000092:exon8:c.G509A:p.G170E		0	Pathogenic	1	Pathogenic	-6.28	Pathogenic	4.265	Pathogenic	-7.48	Pathogenic	1	Pathogenic			0.835	Pathogenic	0.991	Pathogenic	0.981	Pathogenic	1	Pathogenic	0.934	Pathogenic
2	228012183	rs16823264	A	G	COL4A4	exonic	nonsynonymous_SNV	COL4A4:NM_000092:exon2:c.T17C:p.I6T	0.0237	0.258	Benign	0	Benign	-2.65	Pathogenic	0.345	Benign	-0.33	Benign	1	Benign					0	Benign	-1.055	Benign	0	Benign	0.012	Benign
2	228029513	rs184704920	C	G	COL4A3	exonic	nonsynonymous_SNV	COL4A3:NM_000091:exon1:c.C71G:p.A24G	0.0008	0.213	Benign	0.005	Benign	-2.8	Pathogenic	0	Benign	0.02	Benign	1	Likely Benign					0.1	Benign	-0.877	Benign	0.005	Benign	0.06	Benign
2	228029525		GC	G	COL4A3	exonic	frameshift_deletion	COL4A3:NM_000091:exon1:c.84delC:p.S28fs
2	228102723	rs13424243	G	C	COL4A3	exonic	nonsynonymous_SNV	COL4A3:NM_000091:exon2:c.G127C:p.G43R	0.2838	0.013	Pathogenic	0.979	Pathogenic	-4.63	Pathogenic	4.08	Pathogenic	-4.14	Pathogenic	1	Benign	0.008	Benign			0	Benign	-1.817	Benign	1	Pathogenic	0.213	Benign
2	228104946		A	C	COL4A3	exonic	nonsynonymous_SNV	COL4A3:NM_000091:exon3:c.A232C:p.K78Q	2.941e-05	0.099	Benign	0.294	Benign	-4.05	Pathogenic	1.045	Likely Benign	-2.74	Pathogenic	1	Pathogenic	0	Pathogenic	0.221	Pathogenic	0.886	Pathogenic	0.96	Pathogenic	0.42	Benign	0.972	Pathogenic
2	228109668		G	C	COL4A3	exonic	nonsynonymous_SNV	COL4A3:NM_000091:exon5:c.G281C:p.G94A	4.014e-06	0	Pathogenic	0.999	Pathogenic	-1.09	Benign	3.7	Pathogenic	-5.55	Pathogenic	1	Pathogenic	0	Pathogenic	0.145	Pathogenic	0.75	Pathogenic	0.736	Pathogenic	1	Pathogenic	0.956	Pathogenic
2	228110691	rs115324397	C	A	COL4A3	exonic	nonsynonymous_SNV	COL4A3:NM_000091:exon6:c.C346A:p.P116T	0.0048	0.027	Pathogenic	0.996	Pathogenic	-3.53	Pathogenic	1.505	Likely Benign	-3.19	Pathogenic	1	Pathogenic	0.002	Benign			0.867	Pathogenic	0.759	Pathogenic	1	Pathogenic	0.884	Pathogenic
2	228111435	rs10178458	T	C	COL4A3	exonic	nonsynonymous_SNV	COL4A3:NM_000091:exon7:c.T422C:p.L141P	0.8345	1	Benign	0.004	Benign	-3.4	Pathogenic	-1.39	Benign	2.9	Benign	0.38	Benign	0.142	Benign			0	Benign	-0.919	Benign	0.004	Benign	0.003	Benign
2	228113175	rs6436669	A	G	COL4A3	exonic	nonsynonymous_SNV	COL4A3:NM_000091:exon9:c.A485G:p.E162G	0.8346	0.828	Benign	0.002	Benign	-3.17	Pathogenic	1.355	Likely Benign	1.25	Benign	1	Benign	0.328	Benign			0	Benign	-0.962	Benign	0.001	Benign	0.018	Benign
2	228118867	rs80109666	G	A	COL4A3	exonic	nonsynonymous_SNV	COL4A3:NM_000091:exon14:c.G805A:p.E269K	0.0232	0.921	Benign	0.064	Benign	-3.37	Pathogenic	1.405	Likely Benign	-1.54	Benign	1	Benign	0.537	Benign			0.007	Benign	-0.751	Benign	0.803	Likely Pathogenic	0.011	Benign
2	228119400		A	G	COL4A3	exonic	nonsynonymous_SNV	COL4A3:NM_000091:exon15:c.A857G:p.E286G		0.04	Pathogenic	0.937	Pathogenic	-3.24	Pathogenic	2.55	Likely Pathogenic	-2.21	Benign	0.996	Pathogenic	0.005	Benign	0.301	Pathogenic	0.824	Pathogenic	0.467	Pathogenic	0.998	Pathogenic	0.752	Pathogenic
2	228121101	rs55703767	G	T	COL4A3	exonic	nonsynonymous_SNV	COL4A3:NM_000091:exon17:c.G976T:p.D326Y	0.1689	0.113	Benign	0.026	Benign	-3.3	Pathogenic	1.89	Likely Benign	-2.49	Benign	0.982	Benign	0.885	Benign			0.001	Benign	-0.969	Benign	0.244	Benign	0.423	Benign
2	228128564		G	C	COL4A3	exonic	nonsynonymous_SNV	COL4A3:NM_000091:exon21:c.G1219C:p.G407R		0.002	Pathogenic	1	Pathogenic	-5.77	Pathogenic	4.36	Pathogenic	-6.14	Pathogenic	1	Pathogenic	0	Pathogenic	0.949	Pathogenic	0.989	Pathogenic	1.001	Pathogenic	1	Pathogenic	0.983	Pathogenic
2	228128568	rs34505188	G	A	COL4A3	exonic	nonsynonymous_SNV	COL4A3:NM_000091:exon21:c.G1223A:p.R408H	0.0943	0.555	Benign	0.731	Likely Pathogenic	-3.33	Pathogenic	0.95	Likely Benign	-0.34	Benign	0.998	Benign	0.019	Benign			0.01	Benign	-0.722	Benign	0.998	Pathogenic	0.381	Benign
2	228131169	rs11677877	A	G	COL4A3	exonic	nonsynonymous_SNV	COL4A3:NM_000091:exon22:c.A1352G:p.H451R	0.0969	0.621	Benign	0.019	Benign	-4.07	Pathogenic	-0.215	Benign	-0.45	Benign	1	Benign	0.417	Benign			0.003	Benign	-0.661	Benign	0.015	Benign	0.001	Benign
2	228131783	rs200510532	C	T	COL4A3	exonic	nonsynonymous_SNV	COL4A3:NM_000091:exon23:c.C1483T:p.H495Y	0.0007	0.04	Pathogenic	0.642	Likely Pathogenic	-3.25	Pathogenic	1.02	Likely Benign	-0.78	Benign	1	Likely Benign	0.493	Benign	0.098	Pathogenic	0.785	Pathogenic	0.134	Pathogenic	0.981	Pathogenic	0.197	Benign
2	228135631	rs28381984	C	T	COL4A3	exonic	nonsynonymous_SNV	COL4A3:NM_000091:exon25:c.C1721T:p.P574L	0.4688	0.005	Pathogenic	0.944	Pathogenic	-3.16	Pathogenic	3.25	Likely Pathogenic	-4.75	Pathogenic	0	Benign	0.001	Pathogenic			0	Benign	-1.332	Benign	0.999	Pathogenic	0.603	Pathogenic
2	228145686		G	A	COL4A3	exonic	nonsynonymous_SNV	COL4A3:NM_000091:exon31:c.G2452A:p.G818R	1.144e-05	0	Pathogenic	1	Pathogenic	-5.77	Pathogenic	4.04	Pathogenic	-6.79	Pathogenic	1	Pathogenic	0	Pathogenic	0.822	Pathogenic	0.986	Pathogenic	1.031	Pathogenic	1	Pathogenic	0.85	Pathogenic
2	228147093	rs56226424	A	G	COL4A3	exonic	nonsynonymous_SNV	COL4A3:NM_000091:exon32:c.A2501G:p.K834R	0.012	0.349	Benign	0.025	Benign	-3.09	Pathogenic	-0.05	Benign	-0.49	Benign	1	Likely Benign	0.527	Benign			0.142	Benign	-0.687	Benign	0.035	Benign	0.048	Benign
2	228148525	rs201665434	T	C	COL4A3	exonic	nonsynonymous_SNV	COL4A3:NM_000091:exon33:c.T2699C:p.I900T	0.0001	1	Benign	0	Benign	-3.17	Pathogenic	0.015	Benign	0.61	Benign	1	Likely Benign	0.5	Benign	0.098	Pathogenic	0.519	Pathogenic	-0.445	Benign	0	Benign	0.004	Benign
2	228154765	rs73996408	C	T	COL4A3	exonic	nonsynonymous_SNV	COL4A3:NM_000091:exon36:c.C3031T:p.R1011C	0.0006	0.043	Pathogenic	0.003	Benign	-3.2	Pathogenic	2.165	Likely Pathogenic	-2.45	Benign	1	Likely Benign	0.595	Benign			0.534	Pathogenic	-0.318	Benign	0.033	Benign	0.044	Benign
2	228155592	rs55849096	C	G	COL4A3	exonic	nonsynonymous_SNV	COL4A3:NM_000091:exon37:c.C3200G:p.P1067R	8.122e-05	0.015	Pathogenic	0.04	Benign	-5.07	Pathogenic	1.105	Likely Benign	-2.97	Pathogenic	0.984	Pathogenic	0.001	Pathogenic	0.13	Pathogenic	0.87	Pathogenic	0.576	Pathogenic	0.064	Benign	0.236	Benign
2	228157923	rs200984988	C	T	COL4A3	exonic	nonsynonymous_SNV	COL4A3:NM_000091:exon38:c.C3227T:p.P1076L	7.615e-05	0.001	Pathogenic	0.908	Likely Pathogenic	-4.09	Pathogenic			-4.94	Pathogenic	1	Pathogenic	0	Pathogenic	0.4	Pathogenic	0.928	Pathogenic	1.014	Pathogenic	0.999	Pathogenic	0.815	Pathogenic
2	228162479		G	T	COL4A3	exonic	nonsynonymous_SNV	COL4A3:NM_000091:exon42:c.G3655T:p.G1219C		0.004	Pathogenic	1	Pathogenic	-5.78	Pathogenic	4.175	Pathogenic	-7.01	Pathogenic	1	Pathogenic	0	Pathogenic	0.857	Pathogenic	0.989	Pathogenic	0.986	Pathogenic	1	Pathogenic	0.993	Pathogenic
2	228163453	rs57611801	C	A	COL4A3	exonic	nonsynonymous_SNV	COL4A3:NM_000091:exon43:c.C3807A:p.D1269E	0.0449	0.378	Benign	0.016	Benign	-3.86	Pathogenic	0.21	Benign	0.53	Benign	0.703	Pathogenic	0.12	Benign			0.041	Benign	-0.674	Benign	0.015	Benign	0.384	Benign
2	228168748	rs73996414	C	A	COL4A3	exonic	nonsynonymous_SNV	COL4A3:NM_000091:exon46:c.C4041A:p.D1347E	0.0064	0.351	Benign	0.002	Benign	-3.21	Pathogenic	-0.16	Benign	0.33	Benign	1	Likely Benign	0.817	Benign			0.043	Benign	-0.71	Benign	0.002	Benign	0.078	Benign
2	228169746		G	A	COL4A3	exonic	nonsynonymous_SNV	COL4A3:NM_000091:exon47:c.G4199A:p.G1400E	8.024e-06	0	Pathogenic	1	Pathogenic	-5.77	Pathogenic	4.01	Pathogenic	-7.49	Pathogenic	1	Pathogenic	0	Pathogenic	0.888	Pathogenic	0.988	Pathogenic	1.016	Pathogenic	1	Pathogenic	0.989	Pathogenic
2	228172468	rs200509072	G	A	COL4A3	exonic	nonsynonymous_SNV	COL4A3:NM_000091:exon48:c.G4295A:p.R1432H	0.0003	0.036	Pathogenic	0.121	Benign	-3.1	Pathogenic	2.45	Likely Pathogenic	-0.68	Benign	1	Likely Benign	0.034	Benign	0.142	Pathogenic	0.612	Pathogenic	-0.219	Benign	0.34	Benign	0.554	Pathogenic
2	228172594	rs200302125	T	C	COL4A3	exonic	nonsynonymous_SNV	COL4A3:NM_000091:exon48:c.T4421C:p.L1474P	0.0027	0	Pathogenic	0.999	Pathogenic	-3.72	Pathogenic	3.685	Pathogenic	-5.96	Pathogenic	1	Pathogenic	0	Pathogenic	0.724	Pathogenic	0.949	Pathogenic	1.1	Pathogenic	1	Pathogenic	0.984	Pathogenic
2	228173636	rs77964815	A	G	COL4A3	exonic	nonsynonymous_SNV	COL4A3:NM_000091:exon49:c.A4484G:p.Q1495R	0.0063	1	Benign	0.671	Likely Pathogenic	-3.39	Pathogenic	0.955	Likely Benign	0.49	Benign	0.997	Pathogenic	0	Pathogenic			0.46	Benign	-0.02	Benign	0.877	Likely Pathogenic	0.719	Pathogenic
2	228173675	rs200512461	A	G	COL4A3	exonic	nonsynonymous_SNV	COL4A3:NM_000091:exon49:c.A4523G:p.N1508S	0.0002	0.004	Pathogenic	0.072	Benign	-3.39	Pathogenic	2.955	Likely Pathogenic	-4.36	Pathogenic	1	Pathogenic	0.01	Benign	0.059	Pathogenic	0.783	Pathogenic	0.71	Pathogenic	0.689	Likely Pathogenic	0.974	Pathogenic
X	107816882		CAAGT	C	COL4A5	exonic	frameshift_deletion	COL4A5:NM_000495:exon9:c.545_546del:p.Q182fs
X	107834398	rs104886111	G	A	COL4A5	exonic	nonsynonymous_SNV	COL4A5:NM_000495:exon20:c.G1276A:p.G426R		0.001	Pathogenic	1	Pathogenic	-5.77	Pathogenic	4.725	Pathogenic	-6.53	Pathogenic	1	Pathogenic	0	Pathogenic	0.877	Pathogenic	0.987	Pathogenic	1.009	Pathogenic	1	Pathogenic	0.951	Pathogenic
X	107834411	rs142883891	C	A	COL4A5	exonic	nonsynonymous_SNV	COL4A5:NM_000495:exon20:c.C1289A:p.A430D	0.0047	0.286	Benign	0.012	Benign	-3.28	Pathogenic	0.14	Benign	-1.5	Benign	0.979	Likely Benign	0.249	Benign			0.554	Pathogenic	-0.523	Benign	0.009	Benign	0.186	Benign
X	107834453	rs2272946	T	G	COL4A5	exonic	nonsynonymous_SNV	COL4A5:NM_000495:exon20:c.T1331G:p.I444S	0.0447	0.561	Benign	0.017	Benign	-2.77	Pathogenic	0.695	Benign	-0.18	Benign	1e-37	Benign	0.099	Benign			0	Benign	-1.082	Benign	0.017	Benign	0.032	Benign
X	107841933		G	A	COL4A5	exonic	nonsynonymous_SNV	COL4A5:NM_000495:exon25:c.G1781A:p.G594D		0.001	Pathogenic	0.355	Benign	-5.77	Pathogenic	3.845	Pathogenic	-4.87	Pathogenic	0.991	Pathogenic	0	Pathogenic	0.922	Pathogenic	0.974	Pathogenic	1.048	Pathogenic	0.565	Likely Pathogenic	0.974	Pathogenic
X	107844666	rs34077552	G	T	COL4A5	exonic	nonsynonymous_SNV	COL4A5:NM_000495:exon26:c.G1992T:p.K664N	0.008	0.291	Benign	0.001	Benign	-3.2	Pathogenic	0.42	Benign	-1.21	Benign	1	Likely Benign	0.851	Benign			0.497	Benign	-0.56	Benign	0	Benign	0.054	Benign
X	107846262	rs104886164	C	G	COL4A5	exonic	nonsynonymous_SNV	COL4A5:NM_000495:exon28:c.C2215G:p.P739A	0.0012	0.049	Pathogenic	0.083	Benign	-3.71	Pathogenic	1.945	Likely Pathogenic	-4.22	Pathogenic	0.998	Pathogenic	0	Pathogenic			0.699	Pathogenic	0.167	Pathogenic	0.338	Benign	0.733	Pathogenic
X	107849982		G	T	COL4A5	exonic	nonsynonymous_SNV	COL4A5:NM_000495:exon29:c.G2255T:p.G752V	1.092e-05	0.045	Pathogenic	1	Pathogenic	-6.29	Pathogenic	4.07	Pathogenic	-7.12	Pathogenic	1	Pathogenic	0	Pathogenic	0.98	Pathogenic	0.992	Pathogenic	0.958	Pathogenic	1	Pathogenic	0.998	Pathogenic
X	107863584	rs104886189	G	A	COL4A5	exonic	nonsynonymous_SNV	COL4A5:NM_000495:exon31:c.G2605A:p.G869R		0	Pathogenic	1	Pathogenic	-6.29	Pathogenic	4.8	Pathogenic	-6.97	Pathogenic	1	Pathogenic	0	Pathogenic	0.939	Pathogenic	0.991	Pathogenic	0.988	Pathogenic	1	Pathogenic	0.99	Pathogenic
X	107865942	rs104886195	G	A	COL4A5	exonic	nonsynonymous_SNV	COL4A5:NM_000495:exon33:c.G2804A:p.G935D		0	Pathogenic	0.864	Likely Pathogenic	-6.28	Pathogenic	4.95	Pathogenic	-5.79	Pathogenic	1	Pathogenic	0	Pathogenic	0.949	Pathogenic	0.992	Pathogenic	0.94	Pathogenic	0.991	Pathogenic	0.995	Pathogenic
X	107868935	rs104886202	G	T	COL4A5	exonic	nonsynonymous_SNV	COL4A5:NM_000495:exon35:c.G3017T:p.G1006V		0	Pathogenic	1	Pathogenic	-5.77	Pathogenic	4.54	Pathogenic	-8.03	Pathogenic	1	Pathogenic	0	Pathogenic	0.941	Pathogenic	0.715	Pathogenic	0.796	Pathogenic	1	Pathogenic	0.996	Pathogenic
X	107868947	rs151077921	A	G	COL4A5	exonic	nonsynonymous_SNV	COL4A5:NM_000495:exon35:c.A3029G:p.N1010S	0.0042	0.519	Benign	0.006	Benign	-3.21	Pathogenic	0.465	Benign	-0.86	Benign	0.979	Likely Benign	0.073	Benign			0.043	Benign	-1.014	Benign	0.001	Benign	0.972	Pathogenic
X	107909779	rs104886237	G	A	COL4A5	exonic	nonsynonymous_SNV	COL4A5:NM_000495:exon39:c.G3508A:p.G1170S	5.725e-06	0	Pathogenic	0.999	Pathogenic	-5.75	Pathogenic	4.605	Pathogenic	-5.44	Pathogenic	1	Pathogenic	0	Pathogenic	0.973	Pathogenic	0.989	Pathogenic	0.972	Pathogenic	1	Pathogenic	0.986	Pathogenic
X	107929267	rs151278542	C	G	COL4A5	exonic	nonsynonymous_SNV	COL4A5:NM_000495:exon46:c.C4205G:p.T1402S	0.0008	0.453	Benign	0.006	Benign	-3.8	Pathogenic	0.395	Benign	-0.75	Benign	1	Likely Benign	0.114	Benign			0.61	Pathogenic	-0.261	Benign	0.001	Benign	0.864	Pathogenic
X	107938639	rs104886303	T	G	COL4A5	exonic	nonsynonymous_SNV	COL4A5:NM_000495:exon50:c.T4946G:p.L1649R		0.001	Pathogenic	1	Pathogenic	-5.21	Pathogenic	3.815	Pathogenic	-5.38	Pathogenic	1	Pathogenic	0	Pathogenic	0.975	Pathogenic	0.98	Pathogenic	1.051	Pathogenic	1	Pathogenic	0.986	Pathogenic
