# Supplementary material for: Type IV Collagen Variants in CKD: Performance of Computational Predictions for Identifying Pathogenic Variants
Source: Kidney Med. 2021 Feb 10;3(2):257–66. doi: 10.1016/j.xkme.2020.12.007 (PMC8039416; doi:10.1016/j.xkme.2020.12.007)
Supplement: Supplementary File 3 (XLS) [file mmc3.xlsx]

## Sheet: Definitely pathogenic
Variants selected for functional testing - definitely pathogenic
CHROM	POS	ID	REF	ALT	DNA ID	Gender	Hematuria	Functional Testing	Zygosity	Gene.refGene	Func.refGene	ExonicFunc.refGene	AAChange.refGene	Reference	gnomAD_exome_ALL	gnomAD_genome_ALL
2	228128564	.	G	C	6062	F	No	Secretory defect	Heterozygous	COL4A3	exonic	nonsynonymous_SNV	COL4A3:NM_000091:exon21:c.G1219C:p.G407R	Found in LOVD: Weber S et al. Pediatric Nephrology. 2016 Jun;31(6):941-55	.	.
2	228145686	.	G	A	7215	F	No	Secretory defect	Heterozygous	COL4A3	exonic	nonsynonymous_SNV	COL4A3:NM_000091:exon31:c.G2452A:p.G818R	LOVD indicates 12 reported citations; Gast C et al. Nephrol Dial Transplant. 2016 Jun;31(6):961-70	1.171e-05	.
2	228162479	.	G	T	2555	F	Yes	Secretory defect	Heterozygous	COL4A3	exonic	nonsynonymous_SNV	COL4A3:NM_000091:exon42:c.G3655T:p.G1219C	Pescucci C et al. Kidney Int. 2004 May:65(5):1598-603	.	.
X	107834398	.	G	A	2594	F	Yes	Secretory defect	Heterozygous	COL4A5	exonic	nonsynonymous_SNV	COL4A5:NM_000495:exon20:c.G1276A:p.G426R	Martin P et al. Hum Mutat. 2000 Jun;15(6):579	.	.
X	107863584	rs104886189	G	A	6223	F	No	Secretory defect	Heterozygous	COL4A5	exonic	nonsynonymous_SNV	COL4A5:NM_000495:exon31:c.G2605A:p.G869R	Plant KE et al. Hum Mutat. 1999;13(2):124-32	.	.
X	107865942	rs104886195	G	A	2480	F	No	Secretory defect	Heterozygous	COL4A5	exonic	nonsynonymous_SNV	COL4A5:NM_000495:exon33:c.G2804A:p.G935D	Nagel M et al. Hum Mutat. 2005 Jul 26(1):60	.	.
X	107868935	.	G	T	1590	F	Yes	Secretory defect	Heterozygous	COL4A5	exonic	nonsynonymous_SNV	COL4A5:NM_000495:exon35:c.G3017T:p.G1006V	Barker DF et al. Am J Med Genet. 2001 Jan 15;98(2):148-50	.	.
X	107909779	.	G	A	5269	M	Yes	Secretory defect	Hemizygous	COL4A5	exonic	nonsynonymous_SNV	COL4A5:NM_000495:exon39:c.G3508A:p.G1170S	Martin P et al. J Am Soc Nephrol. 1998 Dec;9(12):2291-301	0	.
X	107841933	.	G	A	4976	M	No	Secretory defect	Hemizygous	COL4A5	exonic	nonsynonymous_SNV	COL4A5:NM_000495:exon25:c.G1781A:p.G594D	Hertz JM et al. Hum Mutat. 2001 Aug;18(2):141-8	.	.

## Sheet: VUS
Variants selected for functional testing - VUS
CHROM	POS	ID	REF	ALT	DNA ID	Gender	Hematuria	Functional Testing	Zygosity	Gene.refGene	Func.refGene	ExonicFunc.refGene	AAChange.refGene	gnomAD_exome_ALL	gnomAD_genome_ALL
2	228104946	.	A	C	6085	F	No	No secretory defect	Heterozygous	COL4A3	exonic	nonsynonymous_SNV	COL4A3:NM_000091:exon3:c.A232C:p.K78Q	3.406e-05	6.46e-05
2	228109668	.	G	C	2564	F	No	No secretory defect	Heterozygous	COL4A3	exonic	nonsynonymous_SNV	COL4A3:NM_000091:exon5:c.G281C:p.G94A	4.068e-06	.
2	228119400	.	A	G	7901	M	No	No secretory defect	Heterozygous	COL4A3	exonic	nonsynonymous_SNV	COL4A3:NM_000091:exon15:c.A857G:p.E286G	.	.
2	228175519	.	G	A	2378	M	Yes	No secretory defect	Heterozygous	COL4A3	exonic	nonsynonymous_SNV	COL4A3:NM_000091:exon51:c.G4783A:p.G1595R	4.876e-05	3.229e-05
X	107840785	.	C	A	2555	F	Yes	No secretory defect	Heterozygous	COL4A5	exonic	nonsynonymous_SNV	COL4A5:NM_000495:exon24:c.C1766A:p.P589Q	.	.
X	107849982	.	G	T	2738	M	No	No secretory defect	Hemizygous	COL4A5	exonic	nonsynonymous_SNV	COL4A5:NM_000495:exon29:c.G2255T:p.G752V	5.602e-06	.
X	107911605	.	C	A	2690	M	No	No secretory defect	Heterozygous	COL4A5	exonic	nonsynonymous_SNV	COL4A5:NM_000495:exon41:c.C3661A:p.P1221T	.	.
X	107936119	.	C	A	7941	M	No	Secretory defect	Heterozygous	COL4A5	exonic	nonsynonymous_SNV	COL4A5:NM_000495:exon48:c.C4652A:p.P1551H	.	.
